# Supplementary material for: Ecological Pest Control in Alpine Ecosystems: Monitoring Asteraceae Phytophages and Developing Integrated Management Protocols in the Three River Source Region
Source: Insects. 2025 Aug 19;16(8):861. doi: 10.3390/insects16080861 (PMC12386970; doi:10.3390/insects16080861)
Supplement: Supplementary file 1 [file insects-16-00861-s001.zip]

Archive with 9 entries (9 files):
- Additional Figure information’s.pdf
- Figure S1.tif
- Figure S2.tif
- Figure S3.tif
- Figure S4.tif
- Figure S5.tif
- Figure S6.tif
- Figure S7.tif
- Table S1-S7.xlsx
