# Supplementary material for: Ecological Pest Control in Alpine Ecosystems: Monitoring Asteraceae Phytophages and Developing Integrated Management Protocols in the Three River Source Region
Source: Insects. 2025 Aug 19;16(8):861. doi: 10.3390/insects16080861 (PMC12386970; doi:10.3390/insects16080861)
Supplement: Supplementary file 1 [file insects-16-00861-s001.zip › Table S1-S7.xlsx]

## Sheet: Table S1
Table S1 Collection site information's of 9 species of Aster
Species	Longitude and latitude (°)	Altitude (m)	Species abbreviated	Mark point
Aster flaccidus	E:101.7495 N:36.6898	2303.9	QLAF	A
Aster diplostephioides	E:100.5995 N:37.7552	3461.2	QLAD	B
Aster tongolensis	E:100.8559 N:32.8072	3473.2	BMAT	C
Aster poliothamnus	E:100.2337 N:34.7197	3483.9	MQAP	D
Aster yunnanensis var. labrangensis	E:100.2625 N:34.4733	3736.7	MQAY	E
Aster diplostephioides	E:100.3988 N:34.3987	3932.8	MQAD	F
Aster farreri	E:100.7625 N:34.3118	3782.7	MQAF	G
Aster altaicus	E:100.4375 N:34.3892	3857.6	MQAA	H
Aster souliei	E:99.7738 N:33.6243	3977.5	DRAS	I
Aster asteroides	E:99.7202 N:33.6640	4115.7	DRAA	J

## Sheet: Table S2
Table S2 Chemicals used for pest control and their concentration ratios
Pharmaceutical name (Abbreviation)	Toxicity	Recommended spraying ratio	3000 times liquid treatment concentration ratio						Purchasing manufacturer
			Number	Drug concentration	Dosage per 1m2 (ml or g)	Water addition volume（mL)	Dosage per 25 m2 (ml or g)	Water addition volume（mL)
Sweet and sour liquid (Su)	Non-toxic	Sugar: water: vinegar =3:2:4	Su	Sugar: water: vinegar =3:2:4					Purchase in the market, Qingahi, China
Wettable powder of broad-spectrum fruit fly attractant (main component 5% cis-cypermethrin, Ae)	Low-toxic	Mix 25 grams with 600 to 1000 grams of water and it can be sprayed on an area of 100 m2	Ae	25g/100m2	0.25	10	6.25	250	Pherobio Technology Co., Ltd., Shanxi, China
5% abamectin microemulsion (Ch)	Moderately toxic	10-15 ml/mu	C1	10 ml/ac	0.015	45	0.375	1125	Qinghai Rhineer Biotechnology Co., Qinghai, China
			C2	15 ml/ac	0.023	69	0.575	1725
			C3	20 ml/ac	0.03	90	0.75	2250
90% crystal dichlorvos (JC)	Low-toxic	71-89 g/mu	C1	71 g/ac	0.1065	319.5	2.6625	7987.5	Qinghai Rhineer Biotechnology Co., Qinghai, China
			C2	80 g/ac	0.1205	361.5	3.0125	9037.5
			C3	89 g/ac	0.1335	400.5	3.3375	10012.5
40% phoxim emulsifiable concentrate (SM)	Low-toxic	60-100 ml/mu	C1	60 ml/ac	0.09	270	2.25	6750	Qinghai Rhineer Biotechnology Co., Qinghai, China
			C2	80 ml/ac	0.12	360	3	9000
			C3	100 ml/ac	0.15	450	3.75	11250
10% highly efficient cypermethrin aqueous emulsion (DM)	Moderately toxic	5-7 ml/mu	C1	5 ml/ac	0.0075	22.5	0.1875	562.5	Qinghai Rhineer Biotechnology Co., Qinghai, China
			C2	7 ml/ac	0.0105	31.5	0.2625	787.5
			C3	9 ml/ac	0.0135	40.5	0.3375	1012.5
5% bromofenobenzamide suspension (SC)	Low-toxic	20-30 ml/mu	C1	20 ml/ac	0.03	90	0.75	2250	Huatian Agricultural Materials Trading Co., LTD, Hunan, China
			C2	25 ml/ac	0.034	102	0.85	2550
			C3	30 ml/ac	0.045	135	1.125	3375
70% Imidacloprid water dispersible granules (PA)	Low-toxic	1.5-2.0 g/mu	C1	1.5 g/ac	0.00225	6.75	0.05625	168.75	Qinghai Rhineer Biotechnology Co., Qinghai, China
			C2	2.5 g/ac	0.00375	11.25	0.09375	281.25
			C3	3.5 g/ac	0.00525	15.75	0.13125	393.75

## Sheet: Table S3
Table S3 Collection of insect samples from different sampling places
Family	MQAF				MQAD				MQAY				MQAA				MQAP				BMAT				DRAS				DRAA				QLAD				QLAF
	G	S	I	P (%)	G	S	I	P (%)	G	S	I	P (%)	G	S	I	P (%)	G	S	I	P (%)	G	S	I	P (%)	G	S	I	P (%)	G	S	I	P (%)	G	S	I	P (%)	G	S	I	P (%)
Pentatomidae	0	0	0	0	0	0	0	0	0	0	0	0	1	1	2	0.3	0	0	0	0	1	1	1	0.6	2	2	10	0.5	2	2	7	2.3	2	2	24	1.3	2	2	24	3.6
Pyrrhocoridae	0	0	0	0	0	0	0	0	0	0	0	0	1	1	1	0.2	0	0	0	0	0	0	0	0	0	0	0	0	1	1	2	0.7	1	1	24	1.3	1	1	2	0.3
Anthocoridae	0	0	0	0	0	0	0	0	0	0	0	0	1	1	8	1.4	0	0	0	0	0	0	0	0	0	0	0	0	0	0	0	0	1	1	46	2.5	1	1	5	0.7
Nabidae	0	0	0	0	0	0	0	0	0	0	0	0	0	0	0	0	0	0	0	0	0	0	0	0	0	0	0	0	1	1	3	1	1	2	46	2.5	1	2	22	3.3
Rhopalidae	0	0	0	0	0	0	0	0	0	0	0	0	0	0	0	0	0	0	0	0	0	0	0	0	0	0	0	0	0	0	0	0	1	1	1	0.1	1	1	1	0.1
Miridae	1	1	23	0.6	1	1	15	0.6	1	1	20	0.8	2	2	22	3.7	1	1	29	12.3	1	1	2	1.2	1	1	68	3.3	1	2	4	1.3	3	5	172	9.5	4	6	110	16.4
Aphididae	2	2	101	2.6	2	2	282	11.2	2	2	328	13.4	2	2	94	15.9	2	2	22	9.4	2	2	33	19.1	2	2	61	2.9	2	2	40	13.3	2	2	101	5.6	2	2	35	5.2
Lygaeidae	0	0	0	0	0	0	0	0	0	0	0	0	0	0	0	0	0	0	0	0	0	0	0	0	0	0	0	0	1	1	1	0.3	1	1	15	0.8	1	1	1	0.1
Crambidae	0	0	0	0	0	0	0	0	0	0	0	0	0	0	0	0	0	0	0	0	0	0	0	0	1	1	20	1	0	0	0	0	0	0	0	0	1	1	1	0.1
Lycaenidae	0	0	0	0	0	0	0	0	0	0	0	0	0	0	0	0	0	0	0	0	0	0	0	0	1	1	8	0.4	1	1	5	1.7	1	1	7	0.4	0	0	0	0
Nymphalidae	1	2	357	9.2	1	1	9	0.4	1	2	39	1.6	0	0	0	0	1	2	25	10.6	0	0	0	0	1	1	5	0.2	1	1	5	1.7	1	2	151	8.3	1	1	12	1.8
Tortricidae	2	2	35	0.9	2	2	21	0.8	2	2	34	1.4	2	2	4	0.7	2	2	7	3	0	0	0	0	0	0	0	0	1	1	2	0.7	1	1	15	0.8	2	2	3	0.4
Gelechiidae	1	1	196	5.1	1	1	89	3.6	1	1	21	0.9	0	0	0	0	0	0	0	0	1	1	7	4	1	1	12	0.6	0	0	0	0	1	1	11	0.6	1	1	5	0.7
Erebidae	0	0	0	0	0	0	0	0	0	0	0	0	0	0	0	0	0	0	0	0	0	0	0	0	0	0	0	0	0	0	0	0	1	1	56	3.1	1	1	89	13.3
Satyridae	0	0	0	0	0	0	0	0	0	0	0	0	0	0	0	0	0	0	0	0	0	0	0	0	0	0	0	0	1	1	1	0.3	1	1	6	0.3	0	0	0	0
Noctuidae	1	1	35	0.9	2	2	32	1.3	0	0	0	0	0	0	0	0	1	1	4	1.7	0	0	0	0	1	1	18	0.9	0	0	0	0	2	2	10	0.6	1	1	2	0.3
Chrysopidae	0	0	0	0	0	0	0	0	0	0	0	0	0	0	0	0	0	0	0	0	0	0	0	0	0	0	0	0	1	1	5	1.7	1	1	9	0.5	1	1	2	0.3
Phryganeidae	0	0	0	0	0	0	0	0	0	0	0	0	0	0	0	0	0	0	0	0	0	0	0	0	1	1	24	1.2	0	0	0	0	0	0	0	0	0	0	0	0
Vespidae	0	0	0	0	0	0	0	0	0	0	0	0	0	0	0	0	0	0	0	0	0	0	0	0	1	1	551	26.6	0	0	0	0	1	1	5	0.3	0	0	0	0
Ichneumonidae	3	3	422	10.9	3	3	264	10.5	3	3	126	5.1	2	2	2	0.3	2	2	2	0.9	0	0	0	0	0	0	0	0	1	1	11	3.7	2	2	52	2.9	1	1	1	0.1
Braconidae	0	0	0	0	0	0	0	0	0	0	0	0	0	0	0	0	0	0	0	0	0	0	0	0	0	0	0	0	1	1	2	0.7	1	1	23	1.3	0	0	0	0
Apidae	1	1	7	0.2	1	1	8	0.3	1	1	68	2.8	0	0	0	0	0	0	0	0	0	0	0	0	0	0	0	0	1	1	9	3	2	2	15	0.8	2	2	7	1
Chrysididae	0	0	0	0	0	0	0	0	0	0	0	0	0	0	0	0	0	0	0	0	0	0	0	0	1	1	58	2.8	0	0	0	0	1	1	1	0.1	2	2	2	0.3
Halictidae	0	0	0	0	0	0	0	0	0	0	0	0	0	0	0	0	0	0	0	0	0	0	0	0	0	0	0	0	0	0	0	0	1	1	1	0.1	0	0	0	0
Tenthredinidae	0	0	0	0	0	0	0	0	0	0	0	0	0	0	0	0	0	0	0	0	0	0	0	0	1	1	34	1.6	0	0	0	0	0	0	0	0	0	0	0	0
Cleridae	0	0	0	0	0	0	0	0	0	0	0	0	0	0	0	0	0	0	0	0	0	0	0	0	0	0	0	0	1	1	1	0.3	1	1	9	0.5	0	0	0	0
Scarabaeidae	2	2	23	0.6	2	2	19	0.8	2	2	66	2.7	1	2	6	1	2	2	3	1.3	0	0	0	0	2	2	64	3.1	2	2	35	11.6	2	2	35	1.9	2	2	11	1.6
Coccinellidae	2	2	3	0.1	2	2	11	0.4	1	1	2	0.1	1	1	1	0.2	1	1	5	2.1	1	1	1	0.6	3	3	88	4.2	3	3	22	7.3	5	5	107	5.9	5	5	34	5.1
Curculionidae	0	0	0	0	0	0	0	0	0	0	0	0	0	0	0	0	0	0	0	0	0	0	0	0	0	0	0	0	1	1	24	8	1	1	64	3.5	1	1	26	3.9
Meloidae	0	0	0	0	0	0	0	0	0	0	0	0	0	0	0	0	0	0	0	0	0	0	0	0	0	0	0	0	0	0	0	0	1	1	1	0.1	0	0	0	0
Carabidae	0	0	0	0	0	0	0	0	0	0	0	0	0	0	0	0	0	0	0	0	0	0	0	0	2	2	65	3.1	0	0	0	0	0	0	0	0	1	1	16	2.4
Tenebrionidae	0	0	0	0	0	0	0	0	0	0	0	0	0	0	0	0	0	0	0	0	0	0	0	0	0	0	0	0	0	0	0	0	1	1	1	0.1	0	0	0	0
Melyridae	0	0	0	0	0	0	0	0	0	0	0	0	0	0	0	0	0	0	0	0	0	0	0	0	0	0	0	0	0	0	0	0	1	1	1	0.1	0	0	0	0
Eumolpidae	0	0	0	0	0	0	0	0	0	0	0	0	0	0	0	0	0	0	0	0	0	0	0	0	0	0	0	0	0	0	0	0	1	1	5	0.3	1	1	1	0.1
Chrysomelidae	0	0	0	0	0	0	0	0	0	0	0	0	0	0	0	0	0	0	0	0	0	0	0	0	0	0	0	0	0	0	0	0	1	1	9	0.5	1	1	1	0.1
Staphylinidae	0	0	0	0	0	0	0	0	0	0	0	0	0	0	0	0	0	0	0	0	0	0	0	0	1	1	98	4.7	0	0	0	0	0	0	0	0	0	0	0	0
Libellulidae	0	0	0	0	0	0	0	0	0	0	0	0	0	0	0	0	0	0	0	0	0	0	0	0	0	0	0	0	0	0	0	0	1	1	2	0.1	0	0	0	0
Ulidiidae	0	0	0	0	0	0	0	0	0	0	0	0	0	0	0	0	0	0	0	0	0	0	0	0	0	0	0	0	0	0	0	0	1	1	1	0.1	1	1	1	0.1
Bombyliidae	0	0	0	0	0	0	0	0	0	0	0	0	0	0	0	0	0	0	0	0	0	0	0	0	1	1	14	0.7	0	0	0	0	0	0	0	0	0	0	0	0
Chloropidae	0	0	0	0	0	0	0	0	0	0	0	0	0	0	0	0	0	0	0	0	0	0	0	0	0	0	0	0	0	0	0	0	2	2	81	4.5	2	2	36	5.4
Anthomyiidae	1	1	379	9.8	1	1	249	9.9	1	1	134	5.5	1	1	16	2.7	1	1	13	5.5	1	1	51	29.5	1	1	69	3.3	0	0	0	0	1	1	9	0.5	1	1	21	3.1
Tachinidae	1	1	19	0.5	1	1	37	1.5	1	1	98	4	0	0	0	0	0	0	0	0	0	0	0	0	0	0	0	0	0	0	0	0	2	3	36	2	2	2	16	2.4
Agromyzidae	0	0	0	0	0	0	0	0	0	0	0	0	0	0	0	0	0	0	0	0	0	0	0	0	1	1	56	2.7	0	0	0	0	1	1	4	0.2	0	0	0	0
Tephritidae	2	3	1930	49.9	2	3	1173	46.8	2	3	939	38.2	2	2	12	2	2	3	98	41.7	2	3	44	25.4	2	2	294	14.2	2	2	96	31.9	1	1	329	18.2	1	1	17	2.5
Syrphidae	2	2	35	0.9	2	2	6	0.2	4	4	149	6.1	1	1	2	0.3	3	3	20	8.5	0	0	0	0	0	0	0	0	0	0	0	0	4	4	74	4.1	4	4	6	0.9
Cecidomyiidae	2	2	246	6.4	2	2	277	11	2	2	236	9.6	1	1	206	34.9	1	1	5	2.1	1	1	11	6.4	1	1	287	13.9	1	1	18	6	2	2	9	0.5	1	1	39	5.8
Rhagionidae	0	0	0	0	0	0	0	0	0	0	0	0	0	0	0	0	0	0	0	0	0	0	0	0	1	1	151	7.3	0	0	0	0	0	0	0	0	0	0	0	0
Limoniidae	0	0	0	0	0	0	0	0	0	0	0	0	0	0	0	0	0	0	0	0	0	0	0	0	0	0	0	0	0	0	0	0	1	1	8	0.4	0	0	0	0
Mantidae	0	0	0	0	0	0	0	0	0	0	0	0	0	0	0	0	0	0	0	0	1	1	21	12.1	1	1	6	0.3	1	1	8	2.7	0	0	0	0	1	1	1	0.1
Cicadellidae	0	0	0	0	0	0	0	0	0	0	0	0	0	0	0	0	0	0	0	0	0	0	0	0	0	0	0	0	0	0	0	0	1	1	19	1	0	0	0	0
Thripidae	1	1	52	1.3	1	1	12	0.5	2	2	168	6.8	1	1	214	36.3	0	0	0	0	1	1	1	0.6	0	0	0	0	0	0	0	0	1	1	189	10.4	2	2	118	17.6
Oedipodidae	0	0	0	0	0	0	0	0	0	0	0	0	0	0	0	0	0	0	0	0	1	1	1	0.6	2	2	9	0.4	0	0	0	0	2	2	6	0.3	1	1	1	0.1
Catantopidae	0	0	0	0	0	0	0	0	0	0	0	0	0	0	0	0	0	0	0	0	0	0	0	0	1	1	1	0	0	0	0	0	2	2	9	0.5	0	0	0	0
Oedipodidae	0	0	0	0	0	0	0	0	0	0	0	0	0	0	0	0	0	0	0	0	0	0	0	0	0	0	0	0	0	0	0	0	1	1	1	0.1	0	0	0	0
Acrididae	0	0	0	0	0	0	0	0	0	0	0	0	0	0	0	0	0	0	0	0	0	0	0	0	1	1	1	0	0	0	0	0	2	2	8	0.4	0	0	0	0
Tetrigoidea	0	0	0	0	0	0	0	0	0	0	0	0	0	0	0	0	0	0	0	0	0	0	0	0	0	0	0	0	0	0	0	0	1	1	2	0.1	0	0	0	0
Pyrgomorphidae	1	1	1	0.03	1	1	3	0.1	1	1	28	1.1	0	0	0	0	1	1	2	0.9	0	0	0	0	0	0	0	0	0	0	0	0	1	1	1	0.1	0	0	0	0
Total	26	28	3864	100	27	28	2507	100	27	29	2456	100	19	20	590	100	20	22	235	100	13	14	173	100	34	34	2072	100	27	28	301	100	70	75	1811	100	53	55	669	100
Lycosidae	0	0	0	0	0	0	0	0	0	0	0	0	0	0	0	0	0	0	0	0	1	1	8	57.1	2	2	120	42.1	1	1	11	23.9	2	2	19	63.3	2	2	14	38.9
Oxyopidae	0	0	0	0	0	0	0	0	0	0	0	0	0	0	0	0	0	0	0	0	1	1	6	42.9	1	1	1	0.4	1	1	24	52.2	1	1	1	3.3	0	0	0	0
Miturgidae	0	0	0	0	0	0	0	0	0	0	0	0	1	1	1	100	0	0	0	0	0	0	0	0	1	1	19	6.7	0	0	0	0	1	1	1	3.3	1	1	2	5.6
Philodromidae	0	0	0	0	1	1	1	50	1	1	1	7.7	0	0	0	0	1	1	1	100	0	0	0	0	1	1	22	7.7	0	0	0	0	1	1	1	3.3	1	1	3	8.3
Tetragnathidae	0	0	0	0	0	0	0	0	1	1	1	7.7	0	0	0	0	0	0	0	0	0	0	0	0	1	1	15	5.3	0	0	0	0	1	1	1	3.3	0	0	0	0
Thomisidae	2	2	18	94.7	1	1	1	50	2	2	11	8.46	0	0	0	0	0	0	0	0	0	0	0	0	5	6	107	37.5	1	1	11	23.9	5	6	6	20	5	6	16	44.4
Araneidae	1	1	1	5.3	0	0	0	0	0	0	0	0	0	0	0	0	0	0	0	0	0	0	0	0	1	1	1	0.4	0	0	0	0	1	1	1	3.3	1	1	1	2.8
Total	3	3	19	100	2	2	2	100	4	4	13	100	1	1	1	100	1	1	1	100	2	2	14	100	12	13	285	100	3	3	46	100	12	13	30	100	10	11	36	100
Note：P: Percentage, that is, the percentage of the total number of samples of a certain family of insects in the sample plot to the total number of samples in the sample plot; G: Number of genera;S:Number of species; I: Number of individuals.

## Sheet: Table S4
Table S4 List of insects and spiders in each species sample site
Order	Family	Species name	GenBank Number	Sampling method
Hemiptera	Pentatomidae	Dolycoris baccarum	-	BM/DR/QL
		Eurydema gebleriKolenati	-	MQ/DR/QL
	Pyrrhocoridae	Pyrrhocoris tibialis	PP476303	MQ/DR/QL
	Anthocoridae	Orius similis	-	MQ/QL
	Nabidae	Nabis stenoferus	-	QL
		Nabis ferus	PP476301	DR/QL
	Rhopalidae	Chorosoma macilentum	PP476304	QL
	Miridae	Lygus pratensis	-	DR/QL
		Apolygus lucorum	-	MQ/BM/DR/QL
		Adelphocoris lineolatus	-	QL
		Adelphocoris fasciaticollis	-	MQ/DR/QL
		Adelphocoris suturalis	-	QL
		Leptopterna ferrugata	PP476302	QL
	Aphididae	Acyrthosiphon pisum	-	MQ/BM/DR/QL
		Aphis craccivora	-	MQ/BM/DR/QL
	Lygaeidae	Lygaeus equestris	-	DR/QL
Lepidoptera	Crambidae	Eudonia alpina	PP476317	QL
	Lycaenidae	Agriades orbitulus	PP476318, PP476319	DR/QL
	Nymphalidae	Melitaea jezabel	PP476343	MQ
		Melitaea bellona	PP476344	MQ/QL
		Melitaea cinxia	PP476322-PP476342	MQ/DR/QL
	Tortricidae	Eucosma metzneriana	PP476347	MQ/DR/QL
		Eugnosta dives	PP476346	MQ/QL
	Gelechiidae	Aproaerema anthyllidella	-	MQ/BM/DR/QL
	Erebidae	Gynaephora menyuanensis	-	QL
	Satyridae	Coenonympha tullia	PP476345	DR/QL
	Noctuidae	Agrotis ypsilon	PP476320	MQ/DR/QL
		Euxoa vitta	PP476321	MQ/DR/QL
Neuroptera	Chrysopidae	Chrysoperla sinica	-	DR/QL
Trichoptera	Phryganeidae	Trichoptera sp.	-	DR
Hymenoptera	Vespidae	Euodynerus dantici	PP476316	DR
		Polistinae sp.	PP476313	QL
	Ichneumonidae	Cryptinae sp.	PP476312	MQ
		Dusona laticincta	PP476310	MQ
		Promethes sulcator	PP476311	QL
		Parasitoid wasp	-	MQ/DR/QL
	Braconidae	Microgaster sp.	PP476306	DR/QL
	Apidae	Apis cerana cerana	-	QL
		Apis mellifera	PP476305	MQ/DR/QL
	Chrysididae	Philoctetes sp.	PP476308	QL
		Chrysis angolensis	PP476307	DR/QL
	Halictidae	Lasioglossum leucozonium	PP476309	QL
	Tenthredinidae	Athalia tanaoserrula	PP476314, PP476315	DR
Coleoptera	Cleridae	Checkered beetle	-	DR/QL
	Scarabaeidae	Anomala corpulenta	-	MQ/DR/QL
		Geotrupidae sp.	-	MQ/DR/QL
	Coccinellidae	Adonia variegata	-	MQ/BM/DR/QL
		Coccinella septempunctata	-	MQ/DR/QL
		Harmonia axyridis	-	DR/QL
		Henosepilachna vigintioctopunctata	-	QL
		Propylaea japonica	-	DR/QL
	Curculionidae	Curculionidae sp.	-	DR/QL
	Meloidae	Lytta caraganae	-	DR/QL
	Carabidae	Amara fulva	PP476261	DR/QL
		Bembidion tetracolum	PP476262	DR/QL
	Tenebrionidae	Tenebrionidae sp.	PP476269	DR/QL
	Melyridae	Clanoptilus geniculatus	PP476267	QL
	Eumolpidae	Colasposoma dauricum	PP476265, PP476266	QL
	Chrysomelidae	Cryptocephalus altaicus	PP476263-, PP476264	QL
	Staphylinidae	Philonthus nitidus	PP476268	DR/QL
Odonata	Libellulidae	Libellulidae sp.	-	DR
Diptera	Ulidiidae	Timia monticola	PP476299, PP476300	QL
	Bombyliidae	Bombyliidae sp.	PP476282	QL
	Chloropidae	Thaumatomyia glabra	PP476289	DR
		Meromyza saltatrix	PP476290	QL
	Anthomyiidae	Hylemyza partita	PP476271-PP476281	MQ/BM/DR/QL
	Tachinidae	Leucostoma meridianum	PP476298	QL
		Tachinidae sp.	-	MQ/QL
		Leucostoma simplex	PP476297	QL
	Agromyzidae	Phytomyza rufipes	PP476270	DR/QL
	Tephritidae	Campiglossa loewiana	PP031062-PP031072	MQ/BM
		Tephritis femoralis	-	MQ/BM/DR/QL
		Tephritis angustipennis	OR987721-OR807536	MQ/BM/DR/QL
	Syrphidae	Episyrphus balteatusDe	-	MQ/QL
		Sphaerophoria sp.	-	MQ/QL
		Syrphidae sp.	-	MQ/QL
		Scaeva affinis	PP476296	QL
		Lejops lineatus	PP476295	QL
		Eristalis tenax	PP476293, PP476294	MQ/QL
	Cecidomyiidae	Cecidomyiidae sp.	PP476285-PP476288	MQ/QL
		Rhopalomyia giraldii	PP476283, PP476284	MQ/BM/DR/QL
	Rhagionidae	Symphoromyia crassicornis	PP476292	DR
	Limoniidae	Limoniidae sp.	PP476291	QL
Mantodea	Mantidae	Mantodea sp.	-	BM/DR
Homoptera	Cicadellidae	Cicadella viridis	-	QL
Thysanoptera	Thripidae	Frankliniella intonsa	-	MQ/BM/QL
		Thysanoptera sp.	-	MQ/QL
Orthoptera	Oedipodidae	Epacromius coerulipes	-	BM/DR/QL
		Oedaleus decorus asiaticus	-	DR/QL
	Catantopidae	Calliptamus abbreviatus	-	QL
		Patanga japonica	-	DR/QL
	Oedipodidae	Locusta migratoria manilensis	-	QL
	Acrididae	Metator pardalinus	-	DR/QL
		Chorthippus fallax	-	QL
	Tetrigoidea	Tetrix japonica	PP476348	QL
	Pyrgomorphidae	Atractomorpha lata	-	MQ/QL
Araneae	Lycosidae	Pardosa astrigera	-	BM/DR/QL
		Pardosa tesquorum	PP476260	DR/QL
	Oxyopidae	Oxyopes licenti	-	DR/QL
	Miturgidae	Miturgidae sp.	-	MQ/DR/QL
	Philodromidae	Philodromus cespitum	-	MQ/DR/QL
	Tetragnathidae	Leucauge sp.	-	MQ/DR/QL
	Thomisidae	Misumenops tricuspidatus	-	MQ/DR/QL
		Xysticus ephippiafus	-	MQ/DR/QL
		Synaema globosum	-	DR/QL
		Thomisus onustus		MQ/DR/QL
		Thomisus sp.	-	DR/QL
		Xysticus striatipes	-	MQ/DR/QL
	Araneidae	Araneus sp.	-	MQ/DR/QL

## Sheet: Table S5
Table S5 Effect of bagging treatment on the seed yield of five species of Aster.
Indicator	Significance (P)
	DRAS	QLAD	MQAD	MQAY	MQAF
Seed abortion rate (%)	0	0	0	0	0
Single inflorescence weight (g)	0.05	0.03	0.05	0.01	0.04
Total mature seeds per inflorescence	0	0.02	0.03	0.01	0.04
Total dry weight of mature seeds per inflorescence (g)	0	0	0.01	0.02	0.03
The weight of thousand-seed (g)	0.05	0.53	0.1	0.21	0.3
Plant damage rate (%)	0.03	0.01	0.01	0	0
Pest species count	0.18	1	0.52	1	0.52
Insect tunnel length (cm)	0.21	0.29	0.44	0.08	0.09

## Sheet: Table S6
Table S6 Effects of spraying periods and pesticide concentrations of different agents on pest control effectiveness
Spray chemical name	Testing parameters	Plant damage rate (PDR, %)		Pest population reduction rate (PRR, %)		Control efficacy (CE)
		F	P	F	P	F	P
DB	S	126.25	0	180.58	0	167.32	0
	C	28.66	0	28.66	0	26.78	0
	S * C	3.56	0.01	3.56	0.01	3.29	0.01
JC	S	127.08	0	99.54	0	99.54	0
	C	25.35	0	25.35	0	25.35	0
	S * C	2.67	0.02	2.67	0.02	2.67	0.02
SM	S	64.26	0	28.05	0	28.05	0
	C	12.46	0	12.11	0	12.11	0
	S * C	1.11	0.39	1.2	0.33	1.2	0.33
PA	S	132.86	0	48.75	0	48.75	0
	C	30.79	0	29.56	0	29.56	0
	S * C	2.27	0.05	2.71	0.02	2.71	0.02
SC	S	90.37	0	25.31	0	25.31	0
	C	12.15	0	9.09	0	9.09	0
	S * C	0.74	0.65	1.29	0.29	1.29	0.29
Note: S and C represent the spraying period and the concentration of the pesticide, respectively.

## Sheet: Table S7
Table S7 Effects of pesticide type and concentration on pest control effectiveness at different time
Time after spraying	Testing parameters	Pest population reduction rate (PRR)		Control efficacy (CE)
		F	P	F	P
One hour after spraying (T1)	T	41	0	41.17	0
	C	18.53	0	27.97	0
	T*C	6.64	0	5.29	0
Three hour after spraying (T3)	T	184.41	0	42.03	0
	C	68.81	0	23.15	0
	T*C	34.39	0	6.37	0
Five hour after spraying (T5)	T	71.06	0	69.27	0
	C	25.52	0	25.52	0
	T*C	6.27	0	6.37	0
One day after spraying (D1)	T	31.69	0	31.76	0
	C	59.13	0	59.76	0
	T*C	4.56	0	4.55	0
Two day after spraying (D2)	T	22.91	0	22.91	0
	C	5.59	0.01	5.59	0.01
	T*C	12.71	0	12.71	0
Three day after spraying (D3)	T	12.98	0	12.98	0
	C	1.69	0.2	1.69	0.2
	T*C	2.1	0.07	2.1	0.07
Five day after spraying (D5)	T	10.75	0	10.75	0
	C	0.57	0.57	0.57	0.57
	T*C	4.31	0	4.31	0
Note: T, C represent the type of the reagent and the concentration of the reagent, respectively.
